# Supplementary material for: Enzyme Engineering Database (EnzEngDB): a platform for sharing and interpreting sequence–function relationships across protein engineering campaigns
Source: Nucleic Acids Res. 2025 Dec 8;54(D1):D564–71. doi: 10.1093/nar/gkaf1142 (PMC12807667; doi:10.1093/nar/gkaf1142)
Supplement: gkaf1142_Supplemental_Files [file gkaf1142_supplemental_files.zip]

Archive with 2 entries (2 files):
- EnzEngDB_SI_20250922.pdf
- SupplementalTables_20250922.xlsx
